# Supplementary material for: Innovative Fabrication of Hollow Microneedle Arrays Enabling Blood Sampling with a Self-Powered Microfluidic Patch
Source: Micromachines (Basel). 2023 Mar 7;14(3):615. doi: 10.3390/mi14030615 (PMC10052199; doi:10.3390/mi14030615)
Supplement: Supplementary file 1 [file micromachines-14-00615-s001.zip]

Archive with 1 entries (1 files):
- micromachines-2204591-supplementary.pdf
